# Supplementary material for: Sheltered in Stromal Tissue Cells, Trypanosoma cruzi Orchestrates Inflammatory Neovascularization via Activation of the Mast Cell Chymase Pathway
Source: Pathogens. 2022 Jan 29;11(2):187. doi: 10.3390/pathogens11020187 (PMC8878313; doi:10.3390/pathogens11020187)
Supplement: Supplementary file 1 [file pathogens-11-00187-s001.zip]

Archive with 2 entries (2 files):
- S1A-C Table-Protein Relative Quantitation.xlsx
- Supplementary -08 Feb2022-reviewed S7.pdf
