# Supplementary material for: Sheltered in Stromal Tissue Cells, Trypanosoma cruzi Orchestrates Inflammatory Neovascularization via Activation of the Mast Cell Chymase Pathway
Source: Pathogens. 2022 Jan 29;11(2):187. doi: 10.3390/pathogens11020187 (PMC8878313; doi:10.3390/pathogens11020187)
Supplement: Supplementary file 1 [file pathogens-11-00187-s001.zip › S1A-C Table-Protein Relative Quantitation.xlsx]

## Sheet: S1A Table
S1A Table. Protein relative quantitation by LC-MS/MS of the experimental comparison between GFP-TCT-inoculated HCP (left) vs PBS-inoculated HCP of normal hamster.
Description	gi/Uniprot ID	Gene symbol	Fold Change (ln) b Biological Replicate 1	Fold Change b Biological Replicate 1	Fold Change (ln) Biological Replicate 2	Fold Change Biological Replicate 2	Mean Fold Change
Upregulated Proteins
PREDICTED: mast cell protease 1 [Mesocricetus auratus]	gi|524971646|ref|XP_005085684.1|	CMA1	1.216	3.37367	0.76	2.13828	2.75597
Histone H3 OS=Cricetulus griseus GN=I79_004539 PE=3 SV=1 : gi|880865575|ref|XP_012966031.1| PREDICTED: histone H3 [Mesocricetus auratus] : tr|G3HDS5|G3HDS5_CRIGR Histone H3 OS=Cricetulus griseus GN=H671_1g3063 PE=3 SV=1	tr|G3H2T7|G3H2T7_CRIGR	H3F3A	0.734	2.0834	1.155	3.17402	2.62871
PREDICTED: keratin, type I cytoskeletal 13 [Mesocricetus auratus]	gi|524975185|ref|XP_005087422.1|	KRT13	0.833	2.30021	0.823	2.27732	2.28877
PREDICTED: peroxiredoxin-1 [Mesocricetus auratus]	gi|880893112|ref|XP_012970458.1|	PRDX1	0.727	2.06886	0.714	2.04214	2.0555
serum albumin precursor [Mesocricetus auratus]	gi|528078183|ref|NP_001268578.1|	ALB	0.591	1.80579	0.782	2.18584	1.99582
PREDICTED: glutathione S-transferase omega-1-like isoform X2 [Mesocricetus auratus] : gi|524918503|ref|XP_005063538.1| PREDICTED: glutathione S-transferase omega-1-like isoform X1 [Mesocricetus auratus]	gi|880856998|ref|XP_012972707.1|	GSTO1	0.48	1.61607	0.851	2.34199	1.97903
PREDICTED: decorin [Mesocricetus auratus] : gi|880873258|ref|XP_012967280.1| PREDICTED: decorin [Mesocricetus auratus] : gi|880873262|ref|XP_012967281.1| PREDICTED: decorin [Mesocricetus auratus]	gi|524927705|ref|XP_005068074.1|	DCN	0.563	1.75593	0.722	2.05855	1.90724
apolipoprotein A-I precursor [Mesocricetus auratus]	gi|528078199|ref|NP_001268586.1|	APOA1	0.592	1.8076	0.695	2.00371	1.90565
PREDICTED: collagen alpha-1(XIV) chain [Mesocricetus auratus]	gi|524965815|ref|XP_005082813.1|	Col14a1	0.627	1.87199	0.625	1.86825	1.87012
PREDICTED: vimentin [Mesocricetus auratus]	gi|524962788|ref|XP_005081318.1|	VIM	0.671	1.95619	0.561	1.75242	1.85431
PREDICTED: annexin A1 [Mesocricetus auratus]	gi|524919092|ref|XP_005063830.1|	ANXA1	0.587	1.79858	0.641	1.89838	1.84848
PREDICTED: nmrA-like family domain-containing protein 1 [Mesocricetus auratus]	gi|524938493|ref|XP_005071678.1|	NMRAL1	0.654	1.92322	0.565	1.75945	1.84133
PREDICTED: serpin B11 [Mesocricetus auratus]	gi|524963194|ref|XP_005081517.1|	Serpinb11	0.472	1.6032	0.732	2.07923	1.84122
PREDICTED: clusterin [Mesocricetus auratus] : gi|880910622|ref|XP_012972739.1| PREDICTED: clusterin [Mesocricetus auratus]	gi|880910626|ref|XP_012972740.1|	CLU	0.552	1.73672	0.663	1.94061	1.83866
PREDICTED: keratin, type I cytoskeletal 14 [Mesocricetus auratus]	gi|524975193|ref|XP_005087426.1|	KRT14	0.654	1.92322	0.542	1.71944	1.82133
PREDICTED: 14-3-3 protein sigma [Mesocricetus auratus]	gi|524959340|ref|XP_005079621.1|	Sfn	0.495	1.6405	0.69	1.99372	1.81711
PREDICTED: 40S ribosomal protein S5 [Mesocricetus auratus]	gi|524973879|ref|XP_005086780.1|	Rps5	0.57	1.76827	0.616	1.85151	1.80989
PREDICTED: 3-ketoacyl-CoA thiolase, mitochondrial [Mesocricetus auratus]	gi|524953031|ref|XP_005076506.1|	Acaa2	0.566	1.76121	0.616	1.85151	1.80636
Proteasome subunit alpha type OS=Cricetulus griseus GN=I79_013775 PE=3 SV=1	tr|G3HSE4|G3HSE4_CRIGR	PSMA1	0.67	1.95424	0.501	1.65037	1.8023
Tryptophanyl-tRNA synthetase, cytoplasmic OS=Cricetulus griseus GN=I79_010607 PE=3 SV=1 : tr|G3IPA3|G3IPA3_CRIGR Tryptophanyl-tRNA synthetase, cytoplasmic OS=Cricetulus griseus GN=I79_025809 PE=3 SV=1	tr|G3HIX6|G3HIX6_CRIGR	WARS	0.623	1.86451	0.537	1.71087	1.78769
Tubulin alpha chain OS=Cricetulus griseus GN=I79_019110 PE=3 SV=1 : tr|G3HZR3|G3HZR3_CRIGR Uncharacterized protein OS=Cricetulus griseus GN=I79_016573 PE=4 SV=1	tr|G3I6I6|G3I6I6_CRIGR	TUBA1A	0.547	1.72806	0.608	1.83675	1.78241
PREDICTED: superoxide dismutase [Mn], mitochondrial [Mesocricetus auratus]	gi|524923463|ref|XP_005065983.1|	SOD2	0.649	1.91363	0.489	1.63068	1.77216
PREDICTED: protein disulfide-isomerase A6 [Mesocricetus auratus]	gi|524970264|ref|XP_005085000.1|	PDIA6	0.602	1.82577	0.537	1.71087	1.76832
PREDICTED: creatine kinase U-type, mitochondrial [Mesocricetus auratus] : gi|524928728|ref|XP_005068575.1| PREDICTED: creatine kinase U-type, mitochondrial [Mesocricetus auratus]	gi|880875776|ref|XP_012967711.1|	CKMT1A	0.529	1.69723	0.604	1.82942	1.76333
PREDICTED: complement C3 [Mesocricetus auratus]	gi|880942751|ref|XP_012976888.1|	C3AR1	0.481	1.61769	0.643	1.90218	1.75994
PREDICTED: ceruloplasmin [Mesocricetus auratus]	gi|524959813|ref|XP_005079851.1|	Cp	0.459	1.58249	0.66	1.93479	1.75864
PREDICTED: inter-alpha-trypsin inhibitor heavy chain H1-like [Mesocricetus auratus]	gi|880960514|ref|XP_012980035.1|	ITIH1	0.641	1.89838	0.48	1.61607	1.75723
Heterogeneous nuclear ribonucleoprotein A/B OS=Cricetulus griseus GN=I79_004352 PE=4 SV=1	tr|G3H2E2|G3H2E2_CRIGR	HNRNPAB	0.554	1.7402	0.562	1.75418	1.74719
PREDICTED: adenine phosphoribosyltransferase [Mesocricetus auratus]	gi|524944660|ref|XP_005073190.1|	Aprt	0.555	1.74194	0.559	1.74892	1.74543
PREDICTED: transforming growth factor-beta-induced protein ig-h3 [Mesocricetus auratus]	gi|524956971|ref|XP_005078448.1|	Tgfbi	0.548	1.72979	0.555	1.74194	1.73587
PREDICTED: fibrinogen beta chain [Mesocricetus auratus]	gi|524952454|ref|XP_005076224.1|	FGB	0.429	1.53572	0.659	1.93286	1.73429
PREDICTED: vitamin D-binding protein [Mesocricetus auratus]	gi|880874404|ref|XP_012967480.1|	GC	0.588	1.80038	0.495	1.6405	1.72044
PREDICTED: protein disulfide-isomerase A3 [Mesocricetus auratus]	gi|880875977|ref|XP_012967738.1|	PDIA3	0.498	1.64543	0.58	1.78604	1.71573
PREDICTED: aldehyde dehydrogenase, mitochondrial [Mesocricetus auratus]	gi|524961544|ref|XP_005080704.1|	ALDH2	0.461	1.58566	0.602	1.82577	1.70571
PREDICTED: cytoskeleton-associated protein 4 [Mesocricetus auratus]	gi|880954203|ref|XP_012978803.1|	CKAP4	0.57	1.76827	0.493	1.63722	1.70274
haptoglobin precursor [Mesocricetus auratus]	gi|526252950|ref|NP_001268308.1|	HP	0.508	1.66196	0.554	1.7402	1.70108
PREDICTED: ubiquitin-40S ribosomal protein S27a [Mesocricetus auratus]	gi|524932444|ref|XP_005070404.1|	RPS27A	0.404	1.4978	0.644	1.90408	1.70094
PREDICTED: collagen alpha-5(VI) chain [Mesocricetus auratus]	gi|880907678|ref|XP_012972395.1|	COL4A5	0.604	1.82942	0.451	1.56988	1.69965
PREDICTED: keratin, type I cytoskeletal 23 [Mesocricetus auratus]	gi|524952076|ref|XP_005076039.1|	Krt23	0.573	1.77358	0.483	1.62093	1.69725
Nucleoside diphosphate kinase OS=Cricetulus griseus GN=H671_7g18193 PE=3 SV=1	tr|G3HBD4|G3HBD4_CRIGR	NME1	0.548	1.72979	0.497	1.64378	1.68679
PREDICTED: macrophage-capping protein [Mesocricetus auratus] : gi|524956721|ref|XP_005078326.1| PREDICTED: macrophage-capping protein [Mesocricetus auratus] : gi|880928348|ref|XP_012974682.1| PREDICTED: macrophage-capping protein [Mesocricetus auratus]	gi|880928342|ref|XP_012974681.1|	CAPG	0.579	1.78425	0.459	1.58249	1.68337
cellular retinoic acid binding protein 1 [Mesocricetus auratus] : tr|G3H0C0|G3H0C0_CRIGR Cellular retinoic acid-binding protein 1 OS=Cricetulus griseus GN=I79_003575 PE=3 SV=1	gi|528078187|ref|NP_001268580.1|	CRABP1	0.518	1.67867	0.522	1.6854	1.68203
PREDICTED: endoplasmin [Mesocricetus auratus]	gi|524927594|ref|XP_005068020.1|	HSP90B1	0.558	1.74717	0.48	1.61607	1.68162
PREDICTED: hypoxanthine-guanine phosphoribosyltransferase [Mesocricetus auratus] : tr|G3HGI4|G3HGI4_CRIGR Hypoxanthine-guanine phosphoribosyltransferase OS=Cricetulus griseus GN=I79_009717 PE=4 SV=1	gi|524971483|ref|XP_005085603.1|	hprt	0.583	1.7914	0.447	1.56361	1.67751
PREDICTED: heterogeneous nuclear ribonucleoproteins A2/B1 [Mesocricetus auratus] : gi|880963587|ref|XP_012980538.1| PREDICTED: heterogeneous nuclear ribonucleoproteins A2/B1 [Mesocricetus auratus] : tr|G3H2J8|G3H2J8_CRIGR Heterogeneous nuclear ribonucleoproteins A2/B1 OS=Cricetulus griseus GN=I79_004411 PE=4 SV=1	gi|880963593|ref|XP_012980539.1|	HNRNPA2B1	0.466	1.59361	0.565	1.75945	1.67653
PREDICTED: transitional endoplasmic reticulum ATPase [Mesocricetus auratus]	gi|524957821|ref|XP_005078870.1|	Vcp	0.565	1.75945	0.461	1.58566	1.67255
PREDICTED: alpha-1-inhibitor 3-like [Mesocricetus auratus]	gi|880864252|ref|XP_012965811.1|	A1i3	0.587	1.79858	0.432	1.54034	1.66946
PREDICTED: catalase [Mesocricetus auratus]	gi|524921270|ref|XP_005064906.1|	CAT	0.478	1.61285	0.537	1.71087	1.66186
PREDICTED: annexin A2 [Mesocricetus auratus]	gi|524951061|ref|XP_005075540.1|	ANXA2	0.454	1.5746	0.556	1.74368	1.65914
PREDICTED: T-complex protein 1 subunit beta [Mesocricetus auratus]	gi|524963252|ref|XP_005081546.1|	CCT2	0.551	1.73499	0.45	1.56831	1.65165
PREDICTED: elongation factor 1-alpha 1 [Mesocricetus auratus]	gi|524947016|ref|XP_005073762.1|	Eef1a1	0.577	1.78069	0.42	1.52196	1.65132
PREDICTED: serotransferrin [Mesocricetus auratus]	gi|880892526|ref|XP_012970351.1|	TF	0.574	1.77535	0.42	1.52196	1.64866
PREDICTED: alpha-2-macroglobulin-like [Mesocricetus auratus]	gi|880955784|ref|XP_012979079.1|	A2ML1	0.561	1.75242	0.429	1.53572	1.64407
40S ribosomal protein S18 OS=Cricetulus griseus GN=I79_003466 PE=4 SV=1	tr|G3H018|G3H018_CRIGR	RPS18	0.528	1.69554	0.465	1.59201	1.64378
PREDICTED: major vault protein [Mesocricetus auratus]	gi|524920307|ref|XP_005064435.1|	MVP	0.422	1.52501	0.561	1.75242	1.63872
PREDICTED: moesin [Mesocricetus auratus] : tr|G3HYJ9|G3HYJ9_CRIGR Moesin OS=Cricetulus griseus GN=I79_016134 PE=4 SV=1	gi|524962558|ref|XP_005081205.1|	Msn	0.489	1.63068	0.49	1.63232	1.6315
PREDICTED: trifunctional enzyme subunit alpha, mitochondrial [Mesocricetus auratus]	gi|524946182|ref|XP_005073563.1|	Hadha	0.436	1.54651	0.54	1.71601	1.63126
Alcohol dehydrogenase class 4 mu/sigma chain OS=Cricetulus griseus GN=I79_024885 PE=3 SV=1	tr|G3ILW3|G3ILW3_CRIGR	ADH7	0.555	1.74194	0.415	1.51437	1.62816
PREDICTED: cathepsin D [Mesocricetus auratus]	gi|524919910|ref|XP_005064237.1|	CTSD	0.487	1.62743	0.486	1.6258	1.62661
PREDICTED: thioredoxin domain-containing protein 5 [Mesocricetus auratus]	gi|524924357|ref|XP_005066426.1|	TXNDC5	0.515	1.67364	0.453	1.57302	1.62333
PREDICTED: 6-phosphogluconate dehydrogenase, decarboxylating [Mesocricetus auratus]	gi|524958818|ref|XP_005079364.1|	Pgd	0.494	1.63886	0.471	1.60159	1.62023
PREDICTED: 40S ribosomal protein S16 [Mesocricetus auratus]	gi|524972856|ref|XP_005086277.1|	Rps16	0.547	1.72806	0.404	1.4978	1.61293
Calreticulin OS=Cricetulus griseus GN=H671_3g9525 PE=3 SV=1	tr|G3HCX8|G3HCX8_CRIGR	CALR	0.444	1.55893	0.506	1.65864	1.60879
PREDICTED: serpin B5 [Mesocricetus auratus]	gi|524963176|ref|XP_005081508.1|	Serpinb5	0.501	1.65037	0.436	1.54651	1.59844
glutathione S-transferase alpha-3-like [Mesocricetus auratus]	gi|528078161|ref|NP_001268566.1|	GSTA3	0.503	1.65367	0.429	1.53572	1.5947
PREDICTED: serpin B4 isoform X1 [Mesocricetus auratus]	gi|524963168|ref|XP_005081504.1|	LOC101832132	0.483	1.62093	0.447	1.56361	1.59227
PREDICTED: alpha-2-macroglobulin-like protein 1 [Mesocricetus auratus]	gi|880863967|ref|XP_012965753.1|	A2ML1	0.484	1.62255	0.445	1.56049	1.59152
PREDICTED: glucose-6-phosphate 1-dehydrogenase [Mesocricetus auratus]	gi|524974232|ref|XP_005086956.1|	G6PD	0.498	1.64543	0.43	1.53726	1.59134
Elongation factor 2 OS=Cricetulus griseus GN=I79_013848 PE=4 SV=1 : gi|880952502|ref|XP_005083464.2| PREDICTED: elongation factor 2 [Mesocricetus auratus] : tr|G3HAS4|G3HAS4_CRIGR Elongation factor 2 OS=Cricetulus griseus GN=I79_007532 PE=4 SV=1	tr|G3HSL4|G3HSL4_CRIGR	EEF2	0.509	1.66363	0.412	1.50983	1.58673
PREDICTED: peptidyl-prolyl cis-trans isomerase A [Mesocricetus auratus]	gi|524973983|ref|XP_005086832.1|	LOC106022166	0.47	1.59999	0.452	1.57145	1.58572
PREDICTED: asporin [Mesocricetus auratus]	gi|880865370|ref|XP_012965994.1|	ASPN	0.471	1.60159	0.448	1.56518	1.58339
PREDICTED: 40S ribosomal protein S19 [Mesocricetus auratus] : gi|524974526|ref|XP_005087099.1| PREDICTED: 40S ribosomal protein S19 [Mesocricetus auratus]	gi|880968733|ref|XP_012981420.1|	RPS24	0.512	1.66863	0.401	1.49332	1.58097
PREDICTED: LOW QUALITY PROTEIN: isocitrate dehydrogenase [NADP] cytoplasmic [Mesocricetus auratus]	gi|524932867|ref|XP_005070614.1|	IDH1	0.484	1.62255	0.428	1.53419	1.57837
PREDICTED: alpha-actinin-4 [Mesocricetus auratus]	gi|880965170|ref|XP_012980798.1|	ACTN4	0.452	1.57145	0.458	1.58091	1.57618
Prohibitin OS=Cricetulus griseus GN=I79_010895 PE=4 SV=1 : gi|524951844|ref|XP_005075923.1| PREDICTED: prohibitin [Mesocricetus auratus]	tr|G3HJP6|G3HJP6_CRIGR	PHB	0.467	1.5952	0.432	1.54034	1.56777
PREDICTED: cytochrome P450 2F2 [Mesocricetus auratus]	gi|524973586|ref|XP_005086636.1|	LOC101825629	0.448	1.56518	0.449	1.56674	1.56596
PREDICTED: annexin A4 [Mesocricetus auratus]	gi|880887700|ref|XP_012969568.1|	ANXA4	0.423	1.52653	0.471	1.60159	1.56406
PREDICTED: fetuin-B [Mesocricetus auratus]	gi|880890626|ref|XP_005071670.2|	FETUB	0.483	1.62093	0.409	1.50531	1.56312
PREDICTED: lamin [Mesocricetus auratus]	gi|524960485|ref|XP_005080182.1|	Lmna	0.437	1.54806	0.45	1.56831	1.55818
PREDICTED: glutamate dehydrogenase 1, mitochondrial [Mesocricetus auratus]	gi|524955432|ref|XP_005077690.1|	Glud1	0.479	1.61446	0.405	1.4993	1.55688
actin, cytoplasmic 1 [Mesocricetus auratus] : gi|880935891|ref|XP_012975858.1| PREDICTED: actin, cytoplasmic 1 isoform X1 [Mesocricetus auratus] : tr|G3GVD0|G3GVD0_CRIGR Actin, cytoplasmic 1 OS=Cricetulus griseus GN=I79_001666 PE=3 SV=1 : tr|G3GX66|G3GX66_CRIGR Actin, cytoplasmic 2 OS=Cricetulus griseus GN=I79_002381 PE=3 SV=1	gi|528078478|ref|NP_001268524.1|	ACTB	0.447	1.56361	0.437	1.54806	1.55584
PREDICTED: prolargin [Mesocricetus auratus] : gi|524945630|ref|XP_005073425.1| PREDICTED: prolargin [Mesocricetus auratus]	gi|880898786|ref|XP_012971343.1|	PRELP	0.432	1.54034	0.451	1.56988	1.55511
PREDICTED: collagen alpha-2(V) chain [Mesocricetus auratus]	gi|524969329|ref|XP_005084538.1|	LOC101843198	0.46	1.58407	0.421	1.52348	1.55378
PREDICTED: nucleophosmin [Mesocricetus auratus]	gi|524939616|ref|XP_005072012.1|	Npm1	0.472	1.6032	0.403	1.49631	1.54975
T-complex protein 1 subunit zeta OS=Cricetulus griseus GN=I79_017661 PE=3 SV=1	tr|G3I2M1|G3I2M1_CRIGR	CCT6A	0.447	1.56361	0.423	1.52653	1.54507
PREDICTED: creatine kinase B-type [Mesocricetus auratus]	gi|524928323|ref|XP_005068378.1|	CKB	0.422	1.52501	0.446	1.56205	1.54353
14-3-3 protein zeta/delta OS=Cricetulus griseus GN=I79_011374 PE=3 SV=1	tr|G3HKZ1|G3HKZ1_CRIGR	YWHAZ	0.42	1.52196	0.432	1.54034	1.53115
PREDICTED: T-complex protein 1 subunit theta [Mesocricetus auratus]	gi|524947618|ref|XP_005073909.1|	CCT8	0.426	1.53112	0.411	1.50833	1.51972
PREDICTED: NADPH--cytochrome P450 reductase isoform X1 [Mesocricetus auratus] : gi|524960979|ref|XP_005080424.1| PREDICTED: NADPH--cytochrome P450 reductase isoform X2 [Mesocricetus auratus]	gi|880938240|ref|XP_012976241.1|	POR	0.411	1.50833	0.425	1.52959	1.51896
PREDICTED: tripartite motif-containing protein 29 [Mesocricetus auratus]	gi|524930544|ref|XP_005069469.1|	TRIM29	0.41	1.50682	0.416	1.51589	1.51135
Downregulated Proteins
PREDICTED: adenylate kinase isoenzyme 1 [Mesocricetus auratus] : gi|880970594|ref|XP_012981756.1| PREDICTED: adenylate kinase isoenzyme 1 [Mesocricetus auratus]	gi|524975539|ref|XP_005087598.1|	AK1	-0.754	0.470481	-0.729	0.482391	0.476436
PREDICTED: beta-enolase isoform X1 [Mesocricetus auratus] : gi|524926599|ref|XP_005067534.1| PREDICTED: beta-enolase isoform X2 [Mesocricetus auratus] : gi|524926597|ref|XP_005067533.1| PREDICTED: beta-enolase isoform X2 [Mesocricetus auratus] : gi|880870931|ref|XP_012966885.1| PREDICTED: beta-enolase isoform X2 [Mesocricetus auratus] : tr|G3GYC7|G3GYC7_CRIGR Beta-enolase OS=Cricetulus griseus GN…	gi|880870924|ref|XP_012966884.1|	ENO3	-1.208	0.298794	-0.678	0.507631	0.403213
PREDICTED: calmodulin-like protein 5 isoform X1 [Mesocricetus auratus]	gi|524938913|ref|XP_005071797.1|	CALML5	-0.615	0.540641	-0.801	0.44888	0.49476
PREDICTED: calsequestrin-1 [Mesocricetus auratus]	gi|524956601|ref|XP_005078266.1|	CASQ1	-1.126	0.324328	-0.572	0.564396	0.444362
PREDICTED: carbonic anhydrase 3 [Mesocricetus auratus]	gi|524925238|ref|XP_005066864.1|	CA3	-0.654	0.519962	-0.609	0.543894	0.531928
PREDICTED: collagen alpha-1(III) chain [Mesocricetus auratus]	gi|524969325|ref|XP_005084536.1|	COL3A1	-0.416	0.65968	-0.929	0.394948	0.527314
PREDICTED: filamin-C [Mesocricetus auratus]	gi|880927502|ref|XP_012974541.1|	FLNC	-1.181	0.306972	-0.564	0.568929	0.43795
PREDICTED: glycogen phosphorylase, muscle form-like, partial [Mesocricetus auratus]	gi|880975667|ref|XP_005088681.2|	PYGM	-0.63	0.532592	-0.611	0.542808	0.5377
PREDICTED: LOW QUALITY PROTEIN: sarcoplasmic/endoplasmic reticulum calcium ATPase 1 [Mesocricetus auratus]	gi|524920427|ref|XP_005064495.1|	ATP2A1	-1.191	0.303917	-0.618	0.539021	0.421469
PREDICTED: myosin regulatory light chain 2, skeletal muscle isoform [Mesocricetus auratus] : tr|G3IN61|G3IN61_CRIGR Myosin regulatory light chain 2, skeletal muscle isoform OS=Cricetulus griseus GN=I79_025373 PE=4 SV=1	gi|524920291|ref|XP_005064427.1|	MYL2	-1.396	0.247585	-0.513	0.598697	0.423141
PREDICTED: myosin-8 [Mesocricetus auratus]	gi|524926859|ref|XP_005067663.1|	MYH8	-0.63	0.532592	-0.601	0.548263	0.540427
PREDICTED: myosin-binding protein C, slow-type [Mesocricetus auratus]	gi|880873375|ref|XP_012967299.1|	MYBPC1	-0.92	0.398519	-0.462	0.630022	0.514271
PREDICTED: nebulin [Mesocricetus auratus] : tr|G3IDR4|G3IDR4_CRIGR Nebulin OS=Cricetulus griseus GN=I79_021847 PE=4 SV=1	gi|524929769|ref|XP_005069090.1|	NEB	-0.811	0.444413	-0.445	0.640824	0.542619
PREDICTED: probable C-_U-editing enzyme APOBEC-2 [Mesocricetus auratus]	gi|524941467|ref|XP_005072463.1|	APOBEC2	-1.172	0.309747	-0.455	0.634448	0.472097
PREDICTED: sarcalumenin [Mesocricetus auratus]	gi|880944057|ref|XP_012977082.1|	SRL	-1.039	0.353808	-0.441	0.643393	0.498601
PREDICTED: tropomyosin alpha-1 chain isoform X4 [Mesocricetus auratus]	gi|524951085|ref|XP_005075552.1|	TPM1	-1.296	0.273624	-0.444	0.641465	0.457545
PREDICTED: troponin I, fast skeletal muscle [Mesocricetus auratus]	gi|524919908|ref|XP_005064236.1|	TNNI2	-1.397	0.247338	-0.464	0.628764	0.438051
a HCP 72h post-infection with 1e6 T. cruzi GFP-TCTs (Dm28c)
b Fold-change (ln) cutoff > 0.4; fold-change cutoff > 1.5

## Sheet: S1B Table
S1B Table. Protein relative quantitation by LC-MS/MS of the experimental comparison between PBS-inoculated HCP of normal hamster vs contralateral (noninoculated) of normal hamster.
Description	gi/Uniprot ID	Gene symbol	Fold Change (ln) b Biological Replicate 1	Fold Change b Biological Replicate 1	Fold Change (ln) Biological Replicate 2	Fold Change Biological Replicate 2	Mean Fold Change
Upregulated Proteins
PREDICTED: transthyretin [Mesocricetus auratus]	gi|524922291|ref|XP_005065406.1|	TTR	0.435	1.54496	0.429	1.53572	1.54034
Myosin-2 OS=Cricetulus griseus GN=I79_003091 PE=3 SV=1	tr|G3GZ40|G3GZ40_CRIGR	MYH2	0.541	1.71772	0.543	1.72116	1.71944
Downregulated Proteins
60S acidic ribosomal protein P0 OS=Cricetulus griseus GN=I79_001228 PE=4 SV=1	tr|G3GU76|G3GU76_CRIGR	RPLP0	-0.448	0.638905	-0.58	0.559898	0.599402
PREDICTED: annexin A1 [Mesocricetus auratus]	gi|524919092|ref|XP_005063830.1|	ANXA1	-0.663	0.515303	-0.416	0.65968	0.587492
PREDICTED: collagen alpha-5(VI) chain [Mesocricetus auratus]	gi|880907678|ref|XP_012972395.1|	COL6A5	-0.566	0.567792	-0.497	0.608353	0.588073
PREDICTED: cytoskeleton-associated protein 4 [Mesocricetus auratus]	gi|880954203|ref|XP_012978803.1|	CKAP4	-0.415	0.66034	-0.505	0.603506	0.631923
PREDICTED: fatty acid-binding protein, adipocyte [Mesocricetus auratus]	gi|880867691|ref|XP_012966377.1|	FABP4	-0.744	0.475209	-0.522	0.593333	0.534271
PREDICTED: hemopexin [Mesocricetus auratus]	gi|880970381|ref|XP_005087494.2|	HPX	-0.431	0.649859	-0.562	0.570068	0.609963
PREDICTED: lumican [Mesocricetus auratus]	gi|524927713|ref|XP_005068078.1|	LUM	-0.458	0.632547	-0.603	0.547168	0.589858
PREDICTED: mast cell protease 1 [Mesocricetus auratus]	gi|524971646|ref|XP_005085684.1|	CMA1	-2.31	0.0992613	-0.443	0.642107	0.370684
PREDICTED: myosin-9 [Mesocricetus auratus]	gi|524925525|ref|XP_005067004.1|	MYH9	-0.427	0.652464	-0.465	0.628135	0.640299
PREDICTED: serpin B12 isoform X1 [Mesocricetus auratus]	gi|524963174|ref|XP_005081507.1|	SERPINB12	-0.994	0.370093	-0.469	0.625628	0.49786
PREDICTED: tropomyosin alpha-3 chain isoform X2 [Mesocricetus auratus]	gi|524960659|ref|XP_005080268.1|	TPM3	-0.436	0.646618	-0.636	0.529406	0.588012
PREDICTED: ubiquitin-40S ribosomal protein S27a [Mesocricetus auratus]	gi|524932444|ref|XP_005070404.1|	TPM3	-0.435	0.647265	-0.502	0.605319	0.626292
a HCP 72h post-infection with 1e6 T. cruzi GFP-TCTs (Dm28c)
b Fold-change (ln) cutoff > 0.4; fold-change cutoff > 1.5

## Sheet: S1C Table
S1C Table. Protein relative quantitation by LC-MS/MS of the experimental comparison between contralateral HCP excised from an infected hamster vs contralateral (noninoculated) HCP of normal hamster.
Description	gi/Uniprot ID	Gene symbol	Fold Change (ln) b Biological Replicate 1	Fold Change b Biological Replicate 1	Fold Change (ln) Biological Replicate 2	Fold Change Biological Replicate 2	Mean Fold Change
Upregulated Proteins
PREDICTED: aldehyde dehydrogenase, dimeric NADP-preferring [Mesocricetus auratus]	gi|880871724|ref|XP_012967022.1|	ALDH3A1	0.419	1.52044	0.473	1.6048	1.56262
PREDICTED: aldehyde oxidase 4-like [Mesocricetus auratus]	gi|524933451|ref|XP_005070722.1|	LOC101823544	0.617	1.85336	1.08	2.94468	2.39902
PREDICTED: alpha-1-inhibitor 3-like [Mesocricetus auratus]	gi|880864252|ref|XP_012965811.1|	LOC101843823	0.494	1.63886	0.568	1.76473	1.7018
PREDICTED: alpha-2-macroglobulin-like protein 1 [Mesocricetus auratus]	gi|880863967|ref|XP_012965753.1|	A2ML1	0.535	1.70745	0.542	1.71944	1.71345
PREDICTED: collagen alpha-2(I) chain [Mesocricetus auratus]	gi|524966108|ref|XP_005082957.1|	COL1A2	0.508	1.66196	0.464	1.59042	1.62619
PREDICTED: cornifin-B isoform X1 [Mesocricetus auratus]	gi|880937172|ref|XP_012976049.1|	SPRR1B	0.499	1.64707	0.636	1.88891	1.76799
PREDICTED: heat shock protein beta-1 [Mesocricetus auratus]	gi|524960987|ref|XP_005080428.1|	HSPB1	0.582	1.78961	0.538	1.71258	1.7511
PREDICTED: serpin B4 isoform X1 [Mesocricetus auratus]	gi|524963168|ref|XP_005081504.1|	SERPINB4	0.627	1.87199	0.779	2.17929	2.02564
PREDICTED: transthyretin [Mesocricetus auratus]	gi|524922291|ref|XP_005065406.1|	TTR	0.494	1.63886	0.486	1.6258	1.63233
PREDICTED: uncharacterized protein C6orf15 homolog [Mesocricetus auratus]	gi|880970857|ref|XP_012981806.1|	LOC101834786	0.43	1.53726	0.534	1.70574	1.6215
Downregulated Proteins
ATP synthase subunit beta OS=Cricetulus griseus GN=I79_013474 PE=3 SV=1	tr|G3HRN0|G3HRN0_CRIGR	ATP5F1B	-0.4	0.67032	-0.547	0.578683	0.624502
ATP synthase, H+ transporting, mitochondrial F1 complex, alpha subunit 1, cardiac muscle [Mesocricetus auratus]	gi|528078284|ref|NP_001268629.1|	ATP5A1Z	-0.504	0.604109	-0.566	0.567792	0.585951
collagen, type VI, alpha 1 precursor [Mesocricetus auratus]	gi|528078476|ref|NP_001268523.1|	COL6A1	-0.477	0.620643	-0.579	0.560459	0.590551
collagen, type VI, alpha 2 precursor [Mesocricetus auratus]	gi|528078386|ref|NP_001268478.1|	COL6A2	-0.466	0.627507	-0.511	0.599895	0.613701
Elongation factor 2 OS=Cricetulus griseus GN=I79_013848 PE=4 SV=1 : gi|880952502|ref|XP_005083464.2| PREDICTED: elongation factor 2 [Mesocricetus auratus] : tr|G3HAS4|G3HAS4_CRIGR Elongation factor 2 OS=Cricetulus griseus GN=I79_007532 PE=4 SV=1	tr|G3HSL4|G3HSL4_CRIGR		-0.554	0.574647	-0.509	0.601096	0.587871
PREDICTED: aconitate hydratase, mitochondrial [Mesocricetus auratus]	gi|880869660|ref|XP_012966696.1|	ACO2	-0.403	0.668312	-0.505	0.603506	0.635909
PREDICTED: annexin A4 [Mesocricetus auratus]	gi|880887700|ref|XP_012969568.1|	EEF2	-0.676	0.508648	-0.607	0.544983	0.526815
PREDICTED: annexin A8-like [Mesocricetus auratus]	gi|880925097|ref|XP_012974246.1|	ANXA8L1	-0.565	0.56836	-0.438	0.645326	0.606843
PREDICTED: aspartate aminotransferase, mitochondrial [Mesocricetus auratus]	gi|524957479|ref|XP_005078702.1|	GOT2	-0.531	0.588017	-0.644	0.525187	0.556602
PREDICTED: creatine kinase M-type [Mesocricetus auratus]	gi|524973031|ref|XP_005086364.1|	CKM	-0.632	0.531528	-1.54	0.214381	0.372954
PREDICTED: fatty acid-binding protein, adipocyte [Mesocricetus auratus]	gi|880867691|ref|XP_012966377.1|	FABP4	-0.642	0.526239	-0.445	0.640824	0.583532
PREDICTED: fibrillin-1 isoform X1 [Mesocricetus auratus]	gi|880876470|ref|XP_012967807.1|	FBN1	-0.553	0.575222	-0.584	0.557663	0.566442
PREDICTED: hemoglobin subunit zeta [Mesocricetus auratus]	gi|524963372|ref|XP_005081605.1|	HBZ	-0.748	0.473312	-1.123	0.325302	0.399307
PREDICTED: keratin, type I cytoskeletal 14 [Mesocricetus auratus]	gi|524975193|ref|XP_005087426.1|	KRT14	-0.427	0.652464	-0.775	0.460704	0.556584
PREDICTED: keratin, type II cytoskeletal 6A-like [Mesocricetus auratus]	gi|880868857|ref|XP_012966571.1|	KRT6A	-0.413	0.661662	-1.006	0.365679	0.513671
PREDICTED: LOW QUALITY PROTEIN: myosin heavy chain, skeletal muscle, adult [Mesocricetus auratus]	gi|524927355|ref|XP_005139305.1|	MYH1	-0.803	0.447983	-1.324	0.266069	0.357026
PREDICTED: lumican [Mesocricetus auratus]	gi|524927713|ref|XP_005068078.1|	LUM	-0.46	0.631284	-0.695	0.499074	0.565179
PREDICTED: parvalbumin alpha [Mesocricetus auratus]	gi|880868568|ref|XP_012966510.1|	PVALB	-0.419	0.657704	-1.068	0.343695	0.5007
PREDICTED: protein S100-A8 [Mesocricetus auratus]	gi|524960860|ref|XP_005080367.1|	S100A8	-0.662	0.515819	-2.477	0.0839948	0.299907
PREDICTED: protein S100-A9 [Mesocricetus auratus]	gi|524960721|ref|XP_005080299.1|	S100A9	-0.536	0.585084	-1.979	0.138207	0.361646
PREDICTED: titin [Mesocricetus auratus]	gi|880858199|ref|XP_012974889.1|	TTN	-0.504	0.604109	-0.769	0.463476	0.533793
PREDICTED: transgelin-2 [Mesocricetus auratus]	gi|524956581|ref|XP_005078256.1|	TAGLN2	-0.402	0.668981	-0.476	0.621263	0.645122
PREDICTED: transitional endoplasmic reticulum ATPase [Mesocricetus auratus]	gi|524957821|ref|XP_005078870.1|	VCP	-0.457	0.63318	-0.432	0.649209	0.641195
a HCP 72h post-infection with 1e6 T. cruzi GFP-TCTs (Dm28c)
b Fold-change (ln) cutoff > 0.4; fold-change cutoff > 1.5
